# Supplementary material for: Impact of Resistance Exercise and Nitrate Supplementation on Muscle Function and Clinical Outcomes After Knee Osteoarthritis Surgery in Middle-Aged Women with Sarcopenia: A Randomized, Double-Blind, Placebo-Controlled Clinical Trial
Source: J Clin Med. 2025 Jan 18;14(2):615. doi: 10.3390/jcm14020615 (PMC11765574; doi:10.3390/jcm14020615)
Supplement: Supplementary file 1 [file jcm-14-00615-s001.zip]

Archive with 1 entries (1 files):
- jcm-3332341-supplementary.pdf
